# Supplementary material for: Promising Loci and Genes for Yolk and Ovary Weight in Chickens Revealed by a Genome-Wide Association Study
Source: PLoS One. 2015 Sep 2;10(9):e0137145. doi: 10.1371/journal.pone.0137145 (PMC4558091; doi:10.1371/journal.pone.0137145)
Supplement: S1 Table — (XLSX) [file pone.0137145.s013.xlsx]

## Sheet: Sheet1
S1 Table Suggestive significant SNPs for yolk weight at different age points by univariate model
Traits	Chr.	rs	Position	Minor/Major allele	MAF	beta	se	p_value
FYW	5	rs313187645	40106943	A/G	0.307	-0.293	0.0468	5e-10
FYW	5	rs312299419	40167320	G/T	0.277	-0.294	0.0488	2.16e-09
FYW	5	rs314422825	40194495	A/G	0.333	-0.269	0.0456	4.61e-09
FYW	5	rs315568325	42130216	C/T	0.288	-0.266	0.0483	4.08e-08
FYW	5	rs14537063	39712973	G/A	0.42	-0.253	0.0444	8.54e-07
FYW	5	rs318187850	43212311	T/G	0.247	-0.236	0.0485	8.98e-07
FYW	5	rs312825832	41966838	T/C	0.302	-0.234	0.0478	9.03e-07
FYW	5	rs315818599	41863888	T/A	0.288	-0.272	0.0479	9.57e-07
FYW	5	rs312438678	41923441	C/T	0.289	-0.272	0.0479	1.61e-06
FYW	5	rs15712011	42121531	A/G	0.361	-0.218	0.0455	1.81e-06
FYW	5	rs317282705	40121093	C/T	0.392	-0.245	0.0433	1.94e-06
FYW	5	rs315655133	40151832	T/C	0.277	-0.295	0.0489	2.05e-06
FYW	5	rs315876467	40178369	C/T	0.277	-0.295	0.0489	2.05e-06
FYW	5	rs315696308	40181134	A/G	0.277	-0.295	0.0489	2.05e-06
FYW	5	rs316661544	40437378	A/T	0.363	-0.232	0.0446	2.1e-06
FYW	5	rs317016321	39061481	C/T	0.457	-0.23	0.0486	2.37e-06
FYW	5	rs317411691	40377665	G/A	0.36	-0.25	0.0446	2.41e-06
FYW	5	rs316043722	39216921	T/C	0.352	-0.216	0.0457	2.44e-06
FYW	5	rs312991155	40442612	G/A	0.359	-0.249	0.0445	2.47e-06
FYW	5	rs315526008	40116521	T/G	0.176	-0.273	0.0579	2.59e-06
FYW	5	rs316600306	40318604	G/A	0.389	-0.257	0.0461	2.76e-06
FYW	5	rs316004182	40321254	G/A	0.389	-0.257	0.0461	2.76e-06
FYW	5	rs313691773	40247836	T/C	0.164	-0.281	0.0598	2.76e-06
FYW	5	rs314629033	40249984	G/T	0.164	-0.281	0.0598	2.76e-06
FYW	5	rs315420959	40267439	G/A	0.164	-0.281	0.0598	2.76e-06
FYW	5	rs317930636	40284430	C/T	0.164	-0.281	0.0598	2.76e-06
FYW	5	rs316283265	40314575	A/G	0.164	-0.281	0.0598	2.76e-06
FYW	5	rs314441856	40326228	A/G	0.164	-0.281	0.0598	2.77e-06
FYW	5	rs314684831	40363799	T/C	0.164	-0.281	0.0598	2.77e-06
FYW	5	rs312786016	40377049	A/G	0.164	-0.281	0.0598	2.77e-06
FYW	5	rs317441904	40383760	G/A	0.164	-0.281	0.0598	2.77e-06
FYW	5	rs314560092	40391870	A/C	0.164	-0.281	0.0598	2.77e-06
FYW	5	rs314758747	40395630	T/C	0.164	-0.281	0.0598	2.77e-06
FYW	5	rs312575076	40473549	A/G	0.372	-0.235	0.0456	2.93e-06
FYW	5	rs313337894	43208233	C/T	0.373	-0.232	0.0451	2.93e-06
FYW	5	rs314448799	43152230	C/T	0.407	-0.21	0.0449	2.99e-06
FYW	5	rs313393231	43211429	T/C	0.228	-0.232	0.0495	3.06e-06
FYW	5	rs13587614	40164174	A/G	0.322	-0.26	0.047	3.85e-06
FYW	5	rs16495560	38294668	C/T	0.498	0.215	0.0466	4.03e-06
FYW	5	rs317576635	42125823	G/A	0.288	-0.266	0.0483	4.08e-06
FYW	5	rs315172298	40416741	A/G	0.43	-0.247	0.0447	4.16e-06
FYW	5	rs16497210	39778241	T/C	0.376	0.251	0.0545	4.41e-06
FYW	5	rs314331542	40414971	A/G	0.381	0.244	0.0531	4.52e-06
FYW	5	rs318218348	43221607	G/A	0.376	0.24	0.0523	4.73e-06
FYW	5	rs313675121	40313674	A/G	0.446	-0.229	0.0454	4.74e-06
FYW	5	rs317592719	39762964	A/G	0.423	-0.245	0.0446	4.81e-06
FYW	5	rs317449530	40101576	A/G	0.307	-0.293	0.0468	5e-06
FYW	5	rs317778344	39840738	T/C	0.145	-0.286	0.0625	5.21e-06
FYW	5	rs313537796	40293741	A/C	0.165	-0.273	0.0596	5.22e-06
FYW	5	rs14535804	38340747	A/G	0.459	0.214	0.047	5.66e-06
FYW	5	rs316497845	41865266	T/C	0.379	0.243	0.0534	5.74e-06
FYW	5	rs315906448	41869058	T/A	0.38	0.242	0.0532	5.91e-06
FYW	5	rs313334523	42763372	G/A	0.447	0.218	0.048	5.93e-06
FYW	5	rs313693532	40141922	A/G	0.443	-0.248	0.0455	5.94e-06
FYW	5	rs14536890	39389550	T/C	0.37	0.25	0.0552	6.14e-06
FYW	5	rs313653312	43193837	T/C	0.366	0.248	0.0547	6.35e-06
FYW	5	rs315717183	38496111	C/T	0.445	0.221	0.0488	6.53e-06
FYW	5	rs316977120	40189708	T/C	0.388	-0.254	0.0435	6.54e-06
FYW	5	rs15709676	40132539	G/A	0.155	-0.276	0.0612	6.74e-06
FYW	5	rs315792057	41920622	T/C	0.407	-0.243	0.0448	6.93e-06
FYW	5	rs15708774	39739189	T/C	0.37	-0.245	0.0453	7.07e-06
FYW	5	rs313406627	39761512	A/G	0.387	-0.236	0.0437	7.64e-06
FYW	5	rs318043141	42421056	T/C	0.289	-0.259	0.048	7.73e-06
FYW	5	rs314594788	40514151	G/A	0.16	-0.271	0.0605	7.95e-06
FYW	5	rs318004802	40182842	C/T	0.419	0.221	0.0493	8.08e-06
FYW	5	rs312601826	39762365	A/G	0.268	-0.302	0.0488	8.11e-06
FYW	5	rs16497637	40153676	C/T	0.443	-0.245	0.0454	8.2e-06
FYW	5	rs317018968	40509703	G/A	0.172	-0.257	0.058	9.68e-06
FYW	5	rs16497181	39758768	C/T	0.374	0.244	0.055	9.78e-06
FYW	5	rs316794545	39668240	A/G	0.128	-0.296	0.0667	9.92e-06
FYW	5	rs312649798	42076601	T/C	0.325	-0.252	0.047	9.99e-06
FYW	1	rs316963066	2767638	A/G	0.421	0.191	0.0432	1.02e-05
FYW	5	rs16497939	40419247	A/G	0.384	0.232	0.0525	1.06e-05
FYW	17	rs314086987	957443	C/T	0.34	0.215	0.0487	1.1e-05
FYW	5	rs318228228	39022998	G/C	0.319	-0.21	0.0477	1.13e-05
FYW	5	rs315267201	38624473	G/A	0.264	-0.214	0.0486	1.18e-05
FYW	9	rs315026926	18511954	G/A	0.392	0.217	0.0494	1.18e-05
FYW	5	rs313793641	27843087	T/G	0.251	0.273	0.0621	1.21e-05
FYW	5	rs16497193	39764401	C/A	0.374	0.241	0.0549	1.21e-05
FYW	5	rs315646160	42636040	A/T	0.385	-0.2	0.0458	1.35e-05
FYW	5	rs318123332	40650183	T/C	0.424	0.219	0.0502	1.38e-05
FYW	5	rs313412237	39287571	C/T	0.364	0.244	0.056	1.44e-05
FYW	5	rs314766404	39655501	G/A	0.129	-0.289	0.0666	1.46e-05
FYW	5	rs15691825	27835428	C/G	0.251	0.271	0.0623	1.49e-05
FYW	5	rs16497170	39743803	A/G	0.42	-0.253	0.0444	1.5e-05
FYW	5	rs316574784	43236083	C/T	0.232	-0.215	0.0495	1.55e-05
FYW	5	rs317252045	28134181	T/C	0.25	0.271	0.0625	1.59e-05
FYW	5	rs314487568	42631914	A/G	0.382	-0.196	0.0453	1.69e-05
YW32	1	rs317441976	169051794	G/T	0.413	-0.236787	0.0502721	2.7099e-06
YW32	1	rs316768153	168998188	A/G	0.374	-0.230461	0.0492503	3.14213e-06
YW32	29	rs316290048	296929	T/C	0.497	-0.156717	0.0341632	4.87171e-06
YW32	1	rs15498742	169056510	C/T	0.39	-0.225718	0.0496999	6.03878e-06
YW32	29	rs15995628	97874	T/C	0.129	-0.248476	0.0562479	1.07159e-05
YW32	1	rs316458519	169044502	A/T	0.387	-0.218773	0.0495611	1.08789e-05
YW32	1	rs315316637	169041948	G/A	0.39	-0.218267	0.0496498	1.18123e-05
YW32	1	rs14920355	172084219	C/T	0.249	-0.238231	0.0546869	1.4147e-05
YW32	1	rs314219237	169024933	T/C	0.37	-0.214804	0.049803	1.21738e-05
YW32	1	rs13977102	173186237	C/A	0.446	0.17859	0.0414407	1.44479e-05
YW32	1	rs312649538	173257490	A/G	0.455	0.179446	0.041886	1.35364e-05
YW32	1	rs316108622	174744685	G/C	0.267	0.197851	0.0461882	1.25848e-05
YW32	1	rs313140585	172457657	C/T	0.25	-0.230478	0.0539509	1.0618e-05
YW32	1	rs14916609	168456799	G/A	0.415	-0.21138	0.0498397	1.16225e-05
YW32	1	rs314051078	169046176	G/A	0.388	-0.209466	0.0495125	1.2751e-05
YW32	1	rs317321822	112228435	G/A	0.362	0.203723	0.0483377	1.455e-05
YW32	1	rs316013853	172453837	C/T	0.283	-0.215498	0.0512379	1.2584e-05
YW32	8	rs16623875	6657090	A/G	0.198	0.235978	0.0562583	1.1978e-05
YW32	1	rs13972990	169562091	C/T	0.459	-0.213775	0.0510386	1.17521e-05
YW32	1	rs312693625	112227293	T/C	0.362	0.201566	0.048219	1.08415e-05
YW36	21	rs316925186	4147559	A/G	0.279	0.224129	0.0483756	3.92362e-06
YW36	21	rs313155161	3745869	G/A	0.024	0.554619	0.126963	1.34026e-05
YW36	21	rs315855999	3745979	T/C	0.024	0.554619	0.126963	1.34026e-05
YW36	21	rs16180636	3748675	T/C	0.024	0.554619	0.126963	1.34026e-05
YW36	23	rs315194394	1434162	G/A	0.249	-0.207087	0.0488766	1.40795e-05
YW36	29	rs14688992	288796	A/G	0.324	0.169791	0.0401593	1.50512e-05
YW36	29	rs313145642	223608	G/A	0.24	0.185554	0.0440919	1.32953e-05
YW36	8	rs14649752	19897267	T/C	0.117	-0.272199	0.0648992	1.20372e-05
YW36	1	rs13551856	166635450	T/C	0.242	-0.218119	0.052122	1.22491e-05
YW36	1	rs313547751	166470024	C/T	0.146	-0.24978	0.0597148	1.35003e-05
YW36	1	rs316456833	167150530	G/T	0.415	-0.209672	0.0501343	1.55883e-05
YW36	1	rs317666280	166666426	A/G	0.482	-0.227322	0.0546315	1.65379e-05
YW36	10	rs14014436	19149841	T/C	0.044	-0.423197	0.102051	1.46391e-05
YW36	1	rs317496170	167689803	A/T	0.403	-0.209117	0.0504424	1.28344e-05
YW36	3	rs314494553	17063696	T/C	0.476	-0.197836	0.0477523	1.12555e-05
YW40	1	rs14914262	166644410	C/A	0.47	-0.263267	0.0542837	1.36677e-06
YW40	2	rs313946557	123539708	A/G	0.04	-0.527493	0.109741	1.69131e-06
YW40	1	rs317417784	167376208	C/T	0.345	-0.234535	0.0493356	2.19108e-06
YW40	21	rs315384677	2372836	A/G	0.058	-0.389598	0.0825677	2.60139e-06
YW40	23	rs312975817	1462116	A/C	0.237	-0.232591	0.0501961	3.91054e-06
YW40	2	rs312326612	123976250	T/C	0.188	-0.258106	0.0559781	4.3581e-06
YW40	2	rs316417602	123542676	A/G	0.039	-0.513656	0.111553	4.48915e-06
YW40	1	rs317666280	166666426	A/G	0.482	-0.255431	0.0559584	5.41965e-06
YW40	2	rs316891656	122442507	A/T	0.199	0.247358	0.0545508	6.24391e-06
YW40	1	rs15494695	167411537	G/A	0.404	-0.214721	0.0473857	6.33525e-06
YW40	1	rs13551823	166590485	A/C	0.343	-0.233584	0.051921	7.37019e-06
YW40	5	rs315336972	2379806	G/A	0.024	0.63629	0.141628	7.58269e-06
YW40	2	rs316075775	121138767	T/C	0.208	0.23428	0.0522923	8.03432e-06
YW40	1	rs13552172	167136339	A/C	0.352	-0.219687	0.0493251	9.07201e-06
YW40	1	rs13969122	166570562	T/C	0.388	-0.227529	0.0512017	9.50174e-06
YW40	1	rs315138434	166474178	G/T	0.463	-0.242289	0.0546522	9.96903e-06
YW40	21	rs314940845	2359770	A/G	0.052	-0.386844	0.0873595	1.02048e-05
YW40	1	rs14914978	167193066	T/A	0.43	-0.23006	0.0519641	1.02467e-05
YW40	1	rs317757047	167101464	A/G	0.42	-0.233203	0.0529421	1.13506e-05
YW40	23	rs315194394	1434162	G/A	0.247	-0.21636	0.0491753	1.1617e-05
YW40	2	rs315486262	124215003	G/A	0.04	-0.489567	0.111451	1.19988e-05
YW40	1	rs14914231	166614606	A/G	0.491	-0.24977	0.0571257	1.31591e-05
YW40	2	rs14244963	121998725	G/A	0.216	-0.233888	0.0535605	1.34897e-05
YW40	1	rs316041525	166453176	A/C	0.34	-0.229183	0.0525039	1.3596e-05
YW40	1	rs314631516	167176627	A/G	0.445	-0.231986	0.0531747	1.37403e-05
YW40	1	rs315471312	166614058	T/C	0.472	-0.246317	0.0564931	1.39022e-05
YW40	1	rs316948176	167145546	C/T	0.394	-0.216093	0.0497966	1.52535e-05
YW40	1	rs13552185	167142659	G/C	0.333	-0.212428	0.0490642	1.59491e-05
YW40	1	rs315962120	166630544	A/G	0.491	-0.246502	0.0569437	1.60004e-05
YW40	28	rs13808373	1121068	T/C	0.455	-0.174818	0.0404502	1.65143e-05
YW44	2	rs313524166	127072065	G/T	0.051	-0.464471	0.0973931	2.04227e-06
YW44	7	rs16576722	4261921	A/G	0.146	-0.295154	0.0624754	2.53836e-06
YW44	1	rs316262019	173503575	G/A	0.243	0.236528	0.0518659	5.54735e-06
YW44	7	rs313770882	4251528	T/C	0.144	-0.283948	0.0642125	1.05267e-05
YW44	21	rs312585483	2277002	C/G	0.216	-0.236075	0.0534529	1.07935e-05
YW44	22	rs316930471	1228150	G/C	0.282	-0.201768	0.0462644	1.38718e-05
YW44	7	rs316059987	4272163	T/C	0.143	-0.279065	0.0645677	1.65382e-05
YW44	3	rs15427192	91238944	C/T	0.214	0.248703	0.0577657	1.2818e-05
YW44	1	rs315926270	76696294	A/G	0.152	0.267844	0.0627148	1.07734e-05
YW44	22	rs317336840	1205129	C/T	0.283	-0.197333	0.046361	1.21381e-05
YW44	7	rs16577178	4570160	G/C	0.136	-0.276	0.0648887	1.24332e-05
YW44	7	rs13740116	4573403	T/C	0.134	-0.275816	0.0654941	1.39916e-05
YW44	1	rs316491746	78613322	A/G	0.139	0.266926	0.0638067	1.04899e-05
YW44	1	rs314051223	78426530	C/A	0.145	0.264027	0.0633372	1.25077e-05
YW44	7	rs313712133	4561948	A/G	0.135	-0.271494	0.065212	1.32697e-05
YW44	7	rs317953310	4307797	G/C	0.138	-0.269711	0.0650288	1.56036e-05
YW44	3	rs317434411	87243017	A/G	0.394	0.205337	0.0496118	1.29594e-05
YW48	1	rs317018718	173867821	C/A	0.319	0.234229	0.0492525	2.21372e-06
YW48	5	rs16502547	44268994	G/A	0.348	-0.248249	0.0522016	2.21466e-06
YW48	28	rs315256940	1253097	C/T	0.376	-0.208405	0.0454525	5.00473e-06
YW48	5	rs315599263	50004253	G/C	0.428	-0.23605	0.051561	5.17332e-06
YW48	5	rs316736468	44234021	C/A	0.328	-0.233391	0.0523841	9.14394e-06
YW48	1	rs318188061	82546076	A/G	0.39	0.216223	0.0487363	9.96453e-06
YW48	1	rs14850667	82547147	G/A	0.429	-0.213449	0.0483091	1.08267e-05
YW48	4	rs15556818	43275795	T/C	0.48	-0.213478	0.0485553	1.19548e-05
YW48	1	rs316161000	82431707	T/C	0.314	-0.241392	0.054954	1.21723e-05
YW48	5	rs317448918	44250750	A/C	0.397	-0.231063	0.0526618	1.24472e-05
YW48	5	rs316540017	44258489	G/A	0.397	-0.231063	0.0526618	1.24472e-05
YW48	5	rs316314128	44269266	A/C	0.397	-0.231063	0.0526618	1.24472e-05
YW48	28	rs16703941	1298954	A/C	0.456	-0.187179	0.0427357	1.28917e-05
YW48	1	rs13750786	34826260	G/T	0.101	0.338529	0.0774349	1.33734e-05
YW48	1	rs318187220	82551043	T/C	0.3	-0.239517	0.0551108	1.50115e-05
YW48	28	rs13808373	1121068	T/C	0.447	-0.19191	0.0442893	1.59122e-05
YW48	29	rs14688992	288796	A/G	0.321	0.190846	0.0440637	1.60524e-05
YW48	5	rs313266534	44153779	A/G	0.352	-0.224197	0.051845	1.65445e-05
YW52	20	rs313324182	4554759	C/T	0.027	0.656451	0.146288	7.8898e-06
YW52	20	rs314317536	4557177	A/G	0.027	0.656451	0.146288	7.8898e-06
YW52	20	rs313354518	4578502	G/A	0.027	0.656451	0.146288	7.8898e-06
YW52	20	rs14271894	4662165	A/G	0.027	0.656451	0.146288	7.8898e-06
YW52	3	rs316715137	22975753	G/A	0.286	-0.226897	0.0511029	9.80944e-06
YW52	20	rs15171557	4232251	T/C	0.265	-0.234055	0.0531044	1.13783e-05
YW52	20	rs315998960	4237827	T/C	0.431	-0.219281	0.0498856	1.20025e-05
YW52	1	rs315886390	178622407	G/A	0.381	-0.215564	0.0491105	1.23507e-05
YW52	3	rs316523051	22642200	T/C	0.229	-0.237952	0.0545547	1.39929e-05
YW52	20	rs317375676	4171071	A/T	0.444	-0.216811	0.0499602	1.54475e-05
YW52	15	rs313201537	11055242	T/C	0.192	0.236992	0.0558753	1.38849e-05
YW52	20	rs15172113	4796780	G/A	0.027	0.62262	0.146835	1.40097e-05
YW52	20	rs317709993	4800262	G/A	0.027	0.62262	0.146835	1.40097e-05
YW52	20	rs314353584	4265207	A/C	0.493	-0.201911	0.0479453	1.22564e-05
YW52	1	rs315228970	176304755	T/C	0.23	-0.213654	0.050744	1.43575e-05
YW52	20	rs317489374	4356747	C/G	0.399	-0.210306	0.0501643	1.36006e-05
YW52	3	rs312655877	22729412	A/G	0.17	-0.25733	0.0616286	1.18444e-05
YW52	3	rs316497033	23254004	A/G	0.202	-0.247683	0.0594514	1.21609e-05
YW52	3	rs313948231	22722583	C/T	0.17	-0.256418	0.0615573	1.4251e-05
YW56	3	rs316715137	22975753	G/A	0.291	-0.263406	0.0487597	7.78754e-08
YW56	3	rs314923267	22971805	T/C	0.277	0.255961	0.0512155	6.5689e-07
YW56	3	rs316497033	23254004	A/G	0.209	-0.272883	0.0563171	1.41062e-06
YW56	3	rs312380069	21955864	G/A	0.299	0.230363	0.0511749	7.3348e-06
YW56	3	rs14325799	21824699	G/T	0.217	-0.245744	0.0547667	7.83999e-06
YW56	23	rs312975817	1462116	A/C	0.238	-0.230074	0.0526271	1.32785e-05
YW56	23	rs316921933	1647553	A/G	0.223	-0.231931	0.053346	1.48021e-05
YW56	1	rs312355443	167377258	C/T	0.431	-0.207459	0.0485501	1.0644e-05
YW56	23	rs315838906	1647605	A/G	0.224	-0.226716	0.0532555	1.21509e-05
YW56	2	rs317039826	102885240	T/C	0.114	-0.294921	0.0708322	1.23237e-05
YW56	7	rs315312150	5291683	G/A	0.466	-0.187478	0.0451227	1.2616e-05
YW56	11	rs312544624	1792151	A/G	0.462	-0.173441	0.0417988	1.1437e-05
YW56	11	rs317707971	1336075	G/C	0.104	-0.274562	0.0668638	1.06458e-05
YW56	1	rs15494695	167411537	G/A	0.402	-0.196554	0.0478845	1.49241e-05
YW56	23	rs16187384	1456741	A/G	0.491	-0.187224	0.0459556	1.39242e-05
YW56	8	rs317034283	17774653	C/T	0.117	-0.286662	0.0707187	1.13562e-05
YW56	2	rs317719047	17696240	A/G	0.193	-0.240989	0.0594783	1.07711e-05
YW56	2	rs313154166	17635233	A/G	0.193	-0.241056	0.0595544	1.1696e-05
YW56	8	rs317409700	15985276	C/A	0.343	0.209887	0.051927	1.20289e-05
YW56	8	rs14642622	12809070	T/C	0.09	-0.335415	0.0831134	1.15431e-05
YW56	3	rs312655877	22729412	A/G	0.175	-0.238305	0.0590621	1.37398e-05
YW60	22	rs316930471	1228150	G/C	0.284	-0.217829	0.0473002	4.51618e-06
YW60	8	rs316138147	22415725	T/C	0.233	-0.248382	0.0542224	5.06828e-06
YW60	22	rs317336840	1205129	C/T	0.285	-0.215819	0.0474054	5.78515e-06
YW60	8	rs14652509	22392489	G/A	0.234	-0.240642	0.0542154	9.80561e-06
YW60	13	rs316504026	12312643	T/C	0.057	-0.396447	0.0894882	1.0193e-05
YW60	4	rs15531119	31138226	A/G	0.018	0.724961	0.164151	1.0852e-05
YW60	1	rs312621690	181567353	A/G	0.28	0.234734	0.054293	1.65105e-05
YW60	8	rs318068774	22224859	C/T	0.247	-0.22697	0.0528769	1.49602e-05
YW60	2	rs315689476	33713431	A/C	0.024	0.669749	0.157254	1.19815e-05
YW60	1	rs13888657	78315743	G/A	0.106	0.312079	0.0733668	1.25066e-05
YW60	1	rs13558364	181570603	A/G	0.28	0.230202	0.0543787	1.46156e-05
YW60	28	rs16212041	3563465	A/G	0.378	0.186655	0.044241	1.42046e-05
YW60	4	rs317109056	31072135	T/C	0.018	0.671461	0.159168	1.32599e-05
YW60	2	rs14164903	37290087	C/T	0.029	0.521856	0.123738	1.33903e-05
YW60	8	rs315017603	22225284	A/C	0.246	-0.221632	0.052637	1.21934e-05
YW60	8	rs316296460	22320418	A/G	0.24	-0.225464	0.0535954	1.26465e-05
YW60	2	rs315176024	37406942	G/A	0.021	0.635884	0.151975	1.05113e-05
YW60	8	rs314963516	22935829	T/C	0.227	-0.226951	0.054568	1.40134e-05
YW60	8	rs314194432	22245284	C/T	0.243	-0.222256	0.0534585	1.42369e-05
YW66	28	rs312474469	3667179	T/C	0.177	0.289244	0.0572123	4.90635e-07
YW66	28	rs315213484	3665094	A/C	0.178	0.285803	0.0573046	6.95082e-07
YW66	28	rs312443426	3676836	A/G	0.178	0.282422	0.0573122	9.39379e-07
YW66	28	rs314544531	3536477	T/G	0.207	0.252742	0.0519293	1.27228e-06
YW66	28	rs317246799	3540772	G/A	0.204	0.248805	0.052459	2.34116e-06
YW66	28	rs316531498	3412700	C/G	0.167	0.274127	0.0584633	3.03818e-06
YW66	28	rs315328656	3548230	G/T	0.163	0.27878	0.0596968	3.32706e-06
YW66	28	rs15251221	3667095	A/G	0.272	0.230379	0.0495226	3.62476e-06
YW66	28	rs16212041	3563465	A/G	0.376	0.209842	0.0452242	3.83714e-06
YW66	28	rs313602093	3638879	C/G	0.178	0.264561	0.0574523	4.53379e-06
YW66	17	rs314056492	5720002	G/C	0.494	-0.219409	0.0479117	5.11147e-06
YW66	28	rs314345632	3416432	G/C	0.279	0.219795	0.048592	6.64801e-06
YW66	28	rs316699085	3633005	T/C	0.276	0.219716	0.049599	1.02264e-05
YW66	23	rs16187384	1456741	A/G	0.494	-0.206977	0.0467916	1.05334e-05
YW66	22	rs316953956	2833973	A/T	0.487	-0.199619	0.0453826	1.17914e-05
YW66	21	rs317073839	1282349	C/A	0.295	-0.231126	0.052684	1.5425e-05
YW66	28	rs314052602	3659132	C/T	0.483	0.177036	0.041347	1.29174e-05
YW66	3	rs317469066	59182890	T/C	0.161	-0.276074	0.064711	1.13263e-05
YW66	3	rs312426107	57753506	T/C	0.238	-0.235384	0.0555138	1.39303e-05
YW66	21	rs314114399	1183034	A/G	0.299	-0.225097	0.0531568	1.45183e-05
YW72	15	rs315604099	3307271	A/G	0.274	-0.264679	0.0542072	1.18188e-06
YW72	3	rs316228235	95366671	A/G	0.149	-0.309653	0.0642714	1.62885e-06
YW72	8	rs316591433	23015577	G/A	0.211	-0.270483	0.0575259	2.86373e-06
YW72	3	rs316546181	95131712	G/A	0.247	-0.243859	0.052839	4.33402e-06
YW72	3	rs314975172	95274938	T/C	0.178	-0.273632	0.059432	4.56568e-06
YW72	8	rs313191781	23004983	A/C	0.207	-0.267435	0.0582475	4.84927e-06
YW72	8	rs16642526	22771884	G/A	0.223	-0.262901	0.057339	4.99585e-06
YW72	8	rs16642824	23014078	C/T	0.207	-0.266908	0.058244	5.05347e-06
YW72	2	rs313810078	33419927	G/T	0.246	0.267285	0.0588987	6.22601e-06
YW72	8	rs14652669	22537653	C/T	0.211	-0.259572	0.0576834	7.43174e-06
YW72	8	rs312587093	22707606	G/A	0.202	-0.268027	0.0601445	9.08379e-06
YW72	8	rs16642905	23062869	A/G	0.208	-0.258674	0.0583857	1.02293e-05
YW72	3	rs16326314	95153379	A/G	0.195	-0.270975	0.0618203	1.26742e-05
YW72	8	rs315165125	22567301	T/C	0.219	-0.254914	0.0582907	1.32677e-05
YW72	3	rs317382840	18476770	T/C	0.432	-0.189026	0.0434089	1.44263e-05
YW72	8	rs315775629	22565843	C/G	0.219	-0.25241	0.0581002	1.51007e-05
YW72	3	rs318024946	95277316	T/C	0.136	-0.295988	0.0681718	1.52773e-05
YW72	2	rs315176024	37406942	G/A	0.022	0.66932	0.154502	1.59551e-05
YW72	8	rs313066823	22715230	T/A	0.199	-0.261547	0.0605177	1.47057e-05
YW72	8	rs317325524	22560730	A/G	0.219	-0.250713	0.0581766	1.4648e-05
YW72	8	rs313303733	22573622	G/A	0.219	-0.250713	0.0581766	1.4648e-05
YW72	8	rs317616232	22589158	T/C	0.219	-0.250713	0.0581766	1.4648e-05

## Sheet: Sheet2
3.92362e-06	3.92362e-06	3.92362e-06	3.92362e-06	3.92362e-06	3.92362e-06	3.92362e-06	3.92362e-06	3.92362e-06	3.92362e-06	3.92362e-06	3.92362e-06	3.92362e-06	3.92362e-06	3.92362e-06	3.92362e-06	3.92362e-06	3.92362e-06	3.92362e-06	3.92362e-06	3.92362e-06	3.92362e-06	3.92362e-06	3.92362e-06	3.92362e-06	3.92362e-06	3.92362e-06	3.92362e-06	3.92362e-06	3.92362e-06	3.92362e-06	3.92362e-06	3.92362e-06	3.92362e-06	3.92362e-06	3.92362e-06	3.92362e-06	3.92362e-06	3.92362e-06	3.92362e-06	3.92362e-06	3.92362e-06	3.92362e-06	3.92362e-06	3.92362e-06	3.92362e-06	3.92362e-06	3.92362e-06	3.92362e-06	3.92362e-06
1.34026e-05	1.34026e-05	1.34026e-05	1.34026e-05	1.34026e-05	1.34026e-05	1.34026e-05	1.34026e-05	1.34026e-05	1.34026e-05	1.34026e-05	1.34026e-05	1.34026e-05	1.34026e-05	1.34026e-05	1.34026e-05	1.34026e-05	1.34026e-05	1.34026e-05	1.34026e-05	1.34026e-05	1.34026e-05	1.34026e-05	1.34026e-05	1.34026e-05	1.34026e-05	1.34026e-05	1.34026e-05	1.34026e-05	1.34026e-05	1.34026e-05	1.34026e-05	1.34026e-05	1.34026e-05	1.34026e-05	1.34026e-05	1.34026e-05	1.34026e-05	1.34026e-05	1.34026e-05	1.34026e-05	1.34026e-05	1.34026e-05	1.34026e-05	1.34026e-05	1.34026e-05	1.34026e-05	1.34026e-05	1.34026e-05	1.34026e-05
1.34026e-05	1.34026e-05	1.34026e-05	1.34026e-05	1.34026e-05	1.34026e-05	1.34026e-05	1.34026e-05	1.34026e-05	1.34026e-05	1.34026e-05	1.34026e-05	1.34026e-05	1.34026e-05	1.34026e-05	1.34026e-05	1.34026e-05	1.34026e-05	1.34026e-05	1.34026e-05	1.34026e-05	1.34026e-05	1.34026e-05	1.34026e-05	1.34026e-05	1.34026e-05	1.34026e-05	1.34026e-05	1.34026e-05	1.34026e-05	1.34026e-05	1.34026e-05	1.34026e-05	1.34026e-05	1.34026e-05	1.34026e-05	1.34026e-05	1.34026e-05	1.34026e-05	1.34026e-05	1.34026e-05	1.34026e-05	1.34026e-05	1.34026e-05	1.34026e-05	1.34026e-05	1.34026e-05	1.34026e-05	1.34026e-05	1.34026e-05
1.34026e-05	1.34026e-05	1.34026e-05	1.34026e-05	1.34026e-05	1.34026e-05	1.34026e-05	1.34026e-05	1.34026e-05	1.34026e-05	1.34026e-05	1.34026e-05	1.34026e-05	1.34026e-05	1.34026e-05	1.34026e-05	1.34026e-05	1.34026e-05	1.34026e-05	1.34026e-05	1.34026e-05	1.34026e-05	1.34026e-05	1.34026e-05	1.34026e-05	1.34026e-05	1.34026e-05	1.34026e-05	1.34026e-05	1.34026e-05	1.34026e-05	1.34026e-05	1.34026e-05	1.34026e-05	1.34026e-05	1.34026e-05	1.34026e-05	1.34026e-05	1.34026e-05	1.34026e-05	1.34026e-05	1.34026e-05	1.34026e-05	1.34026e-05	1.34026e-05	1.34026e-05	1.34026e-05	1.34026e-05	1.34026e-05	1.34026e-05
1.40795e-05	1.40795e-05	1.40795e-05	1.40795e-05	1.40795e-05	1.40795e-05	1.40795e-05	1.40795e-05	1.40795e-05	1.40795e-05	1.40795e-05	1.40795e-05	1.40795e-05	1.40795e-05	1.40795e-05	1.40795e-05	1.40795e-05	1.40795e-05	1.40795e-05	1.40795e-05	1.40795e-05	1.40795e-05	1.40795e-05	1.40795e-05	1.40795e-05	1.40795e-05	1.40795e-05	1.40795e-05	1.40795e-05	1.40795e-05	1.40795e-05	1.40795e-05	1.40795e-05	1.40795e-05	1.40795e-05	1.40795e-05	1.40795e-05	1.40795e-05	1.40795e-05	1.40795e-05	1.40795e-05	1.40795e-05	1.40795e-05	1.40795e-05	1.40795e-05	1.40795e-05	1.40795e-05	1.40795e-05	1.40795e-05	1.40795e-05
1.50512e-05	1.50512e-05	1.50512e-05	1.50512e-05	1.50512e-05	1.50512e-05	1.50512e-05	1.50512e-05	1.50512e-05	1.50512e-05	1.50512e-05	1.50512e-05	1.50512e-05	1.50512e-05	1.50512e-05	1.50512e-05	1.50512e-05	1.50512e-05	1.50512e-05	1.50512e-05	1.50512e-05	1.50512e-05	1.50512e-05	1.50512e-05	1.50512e-05	1.50512e-05	1.50512e-05	1.50512e-05	1.50512e-05	1.50512e-05	1.50512e-05	1.50512e-05	1.50512e-05	1.50512e-05	1.50512e-05	1.50512e-05	1.50512e-05	1.50512e-05	1.50512e-05	1.50512e-05	1.50512e-05	1.50512e-05	1.50512e-05	1.50512e-05	1.50512e-05	1.50512e-05	1.50512e-05	1.50512e-05	1.50512e-05	1.50512e-05
1.32953e-05	1.32953e-05	1.32953e-05	1.32953e-05	1.32953e-05	1.32953e-05	1.32953e-05	1.32953e-05	1.32953e-05	1.32953e-05	1.32953e-05	1.32953e-05	1.32953e-05	1.32953e-05	1.32953e-05	1.32953e-05	1.32953e-05	1.32953e-05	1.32953e-05	1.32953e-05	1.32953e-05	1.32953e-05	1.32953e-05	1.32953e-05	1.32953e-05	1.32953e-05	1.32953e-05	1.32953e-05	1.32953e-05	1.32953e-05	1.32953e-05	1.32953e-05	1.32953e-05	1.32953e-05	1.32953e-05	1.32953e-05	1.32953e-05	1.32953e-05	1.32953e-05	1.32953e-05	1.32953e-05	1.32953e-05	1.32953e-05	1.32953e-05	1.32953e-05	1.32953e-05	1.32953e-05	1.32953e-05	1.32953e-05	1.32953e-05
1.20372e-05	1.20372e-05	1.20372e-05	1.20372e-05	1.20372e-05	1.20372e-05	1.20372e-05	1.20372e-05	1.20372e-05	1.20372e-05	1.20372e-05	1.20372e-05	1.20372e-05	1.20372e-05	1.20372e-05	1.20372e-05	1.20372e-05	1.20372e-05	1.20372e-05	1.20372e-05	1.20372e-05	1.20372e-05	1.20372e-05	1.20372e-05	1.20372e-05	1.20372e-05	1.20372e-05	1.20372e-05	1.20372e-05	1.20372e-05	1.20372e-05	1.20372e-05	1.20372e-05	1.20372e-05	1.20372e-05	1.20372e-05	1.20372e-05	1.20372e-05	1.20372e-05	1.20372e-05	1.20372e-05	1.20372e-05	1.20372e-05	1.20372e-05	1.20372e-05	1.20372e-05	1.20372e-05	1.20372e-05	1.20372e-05	1.20372e-05
1.22491e-05	1.22491e-05	1.22491e-05	1.22491e-05	1.22491e-05	1.22491e-05	1.22491e-05	1.22491e-05	1.22491e-05	1.22491e-05	1.22491e-05	1.22491e-05	1.22491e-05	1.22491e-05	1.22491e-05	1.22491e-05	1.22491e-05	1.22491e-05	1.22491e-05	1.22491e-05	1.22491e-05	1.22491e-05	1.22491e-05	1.22491e-05	1.22491e-05	1.22491e-05	1.22491e-05	1.22491e-05	1.22491e-05	1.22491e-05	1.22491e-05	1.22491e-05	1.22491e-05	1.22491e-05	1.22491e-05	1.22491e-05	1.22491e-05	1.22491e-05	1.22491e-05	1.22491e-05	1.22491e-05	1.22491e-05	1.22491e-05	1.22491e-05	1.22491e-05	1.22491e-05	1.22491e-05	1.22491e-05	1.22491e-05	1.22491e-05
1.35003e-05	1.35003e-05	1.35003e-05	1.35003e-05	1.35003e-05	1.35003e-05	1.35003e-05	1.35003e-05	1.35003e-05	1.35003e-05	1.35003e-05	1.35003e-05	1.35003e-05	1.35003e-05	1.35003e-05	1.35003e-05	1.35003e-05	1.35003e-05	1.35003e-05	1.35003e-05	1.35003e-05	1.35003e-05	1.35003e-05	1.35003e-05	1.35003e-05	1.35003e-05	1.35003e-05	1.35003e-05	1.35003e-05	1.35003e-05	1.35003e-05	1.35003e-05	1.35003e-05	1.35003e-05	1.35003e-05	1.35003e-05	1.35003e-05	1.35003e-05	1.35003e-05	1.35003e-05	1.35003e-05	1.35003e-05	1.35003e-05	1.35003e-05	1.35003e-05	1.35003e-05	1.35003e-05	1.35003e-05	1.35003e-05	1.35003e-05
1.55883e-05	1.55883e-05	1.55883e-05	1.55883e-05	1.55883e-05	1.55883e-05	1.55883e-05	1.55883e-05	1.55883e-05	1.55883e-05	1.55883e-05	1.55883e-05	1.55883e-05	1.55883e-05	1.55883e-05	1.55883e-05	1.55883e-05	1.55883e-05	1.55883e-05	1.55883e-05	1.55883e-05	1.55883e-05	1.55883e-05	1.55883e-05	1.55883e-05	1.55883e-05	1.55883e-05	1.55883e-05	1.55883e-05	1.55883e-05	1.55883e-05	1.55883e-05	1.55883e-05	1.55883e-05	1.55883e-05	1.55883e-05	1.55883e-05	1.55883e-05	1.55883e-05	1.55883e-05	1.55883e-05	1.55883e-05	1.55883e-05	1.55883e-05	1.55883e-05	1.55883e-05	1.55883e-05	1.55883e-05	1.55883e-05	1.55883e-05
1.65379e-05	1.65379e-05	1.65379e-05	1.65379e-05	1.65379e-05	1.65379e-05	1.65379e-05	1.65379e-05	1.65379e-05	1.65379e-05	1.65379e-05	1.65379e-05	1.65379e-05	1.65379e-05	1.65379e-05	1.65379e-05	1.65379e-05	1.65379e-05	1.65379e-05	1.65379e-05	1.65379e-05	1.65379e-05	1.65379e-05	1.65379e-05	1.65379e-05	1.65379e-05	1.65379e-05	1.65379e-05	1.65379e-05	1.65379e-05	1.65379e-05	1.65379e-05	1.65379e-05	1.65379e-05	1.65379e-05	1.65379e-05	1.65379e-05	1.65379e-05	1.65379e-05	1.65379e-05	1.65379e-05	1.65379e-05	1.65379e-05	1.65379e-05	1.65379e-05	1.65379e-05	1.65379e-05	1.65379e-05	1.65379e-05	1.65379e-05
1.46391e-05	1.46391e-05	1.46391e-05	1.46391e-05	1.46391e-05	1.46391e-05	1.46391e-05	1.46391e-05	1.46391e-05	1.46391e-05	1.46391e-05	1.46391e-05	1.46391e-05	1.46391e-05	1.46391e-05	1.46391e-05	1.46391e-05	1.46391e-05	1.46391e-05	1.46391e-05	1.46391e-05	1.46391e-05	1.46391e-05	1.46391e-05	1.46391e-05	1.46391e-05	1.46391e-05	1.46391e-05	1.46391e-05	1.46391e-05	1.46391e-05	1.46391e-05	1.46391e-05	1.46391e-05	1.46391e-05	1.46391e-05	1.46391e-05	1.46391e-05	1.46391e-05	1.46391e-05	1.46391e-05	1.46391e-05	1.46391e-05	1.46391e-05	1.46391e-05	1.46391e-05	1.46391e-05	1.46391e-05	1.46391e-05	1.46391e-05
1.28344e-05	1.28344e-05	1.28344e-05	1.28344e-05	1.28344e-05	1.28344e-05	1.28344e-05	1.28344e-05	1.28344e-05	1.28344e-05	1.28344e-05	1.28344e-05	1.28344e-05	1.28344e-05	1.28344e-05	1.28344e-05	1.28344e-05	1.28344e-05	1.28344e-05	1.28344e-05	1.28344e-05	1.28344e-05	1.28344e-05	1.28344e-05	1.28344e-05	1.28344e-05	1.28344e-05	1.28344e-05	1.28344e-05	1.28344e-05	1.28344e-05	1.28344e-05	1.28344e-05	1.28344e-05	1.28344e-05	1.28344e-05	1.28344e-05	1.28344e-05	1.28344e-05	1.28344e-05	1.28344e-05	1.28344e-05	1.28344e-05	1.28344e-05	1.28344e-05	1.28344e-05	1.28344e-05	1.28344e-05	1.28344e-05	1.28344e-05
1.12555e-05	1.12555e-05	1.12555e-05	1.12555e-05	1.12555e-05	1.12555e-05	1.12555e-05	1.12555e-05	1.12555e-05	1.12555e-05	1.12555e-05	1.12555e-05	1.12555e-05	1.12555e-05	1.12555e-05	1.12555e-05	1.12555e-05	1.12555e-05	1.12555e-05	1.12555e-05	1.12555e-05	1.12555e-05	1.12555e-05	1.12555e-05	1.12555e-05	1.12555e-05	1.12555e-05	1.12555e-05	1.12555e-05	1.12555e-05	1.12555e-05	1.12555e-05	1.12555e-05	1.12555e-05	1.12555e-05	1.12555e-05	1.12555e-05	1.12555e-05	1.12555e-05	1.12555e-05	1.12555e-05	1.12555e-05	1.12555e-05	1.12555e-05	1.12555e-05	1.12555e-05	1.12555e-05	1.12555e-05	1.12555e-05	1.12555e-05
[truncated: 5,000 more columns]
