# Supplementary material for: Promising Loci and Genes for Yolk and Ovary Weight in Chickens Revealed by a Genome-Wide Association Study
Source: PLoS One. 2015 Sep 2;10(9):e0137145. doi: 10.1371/journal.pone.0137145 (PMC4558091; doi:10.1371/journal.pone.0137145)
Supplement: S2 Table — (XLSX) [file pone.0137145.s014.xlsx]

## Sheet: hap
BLOCK 1.	MARKERS: 1 2 3 4 5 6 7 8 9 10
	Multiallelic Dprime: 0.971
BLOCK 2.	MARKERS: 16 17 18 19 20 21
	Multiallelic Dprime: 0.769
BLOCK 3.	MARKERS: 27 28
	Multiallelic Dprime: 0.759
BLOCK 4.	MARKERS: 32 33
	Multiallelic Dprime: 1.000
BLOCK 5.	MARKERS: 48 49
	Multiallelic Dprime: 1.000
BLOCK 6.	MARKERS: 52 53
	Multiallelic Dprime: 0.568
BLOCK 7.	MARKERS: 67 69 70
	Multiallelic Dprime: 0.609
BLOCK 8.	MARKERS: 84 85
	Multiallelic Dprime: 1.000
BLOCK 9.	MARKERS: 106 107 108
	Multiallelic Dprime: 1.000
BLOCK 10.	MARKERS: 120 121 122 123 124 126 127 128 129 130 131 133 135
	Multiallelic Dprime: 1.000
BLOCK 11.	MARKERS: 136 137
	Multiallelic Dprime: 0.550
BLOCK 12.	MARKERS: 165 166
	Multiallelic Dprime: 0.921
BLOCK 13.	MARKERS: 173 174 175 176 177
	Multiallelic Dprime: 0.906
BLOCK 14.	MARKERS: 178 179 180 181
	Multiallelic Dprime: 0.868
BLOCK 15.	MARKERS: 183 184
	Multiallelic Dprime: 1.000
BLOCK 16.	MARKERS: 189 190 191 194
	Multiallelic Dprime: 0.953
BLOCK 17.	MARKERS: 195 196 197 198 199 200 201 202 203 204 207 208 211
	Multiallelic Dprime: 0.987
BLOCK 18.	MARKERS: 219 223 224
	Multiallelic Dprime: 0.934
BLOCK 19.	MARKERS: 226 227 228 229 231 232 233
	Multiallelic Dprime: 0.897
BLOCK 20.	MARKERS: 237 238
	Multiallelic Dprime: 0.804
BLOCK 21.	MARKERS: 239 240 241 242
	Multiallelic Dprime: 0.860
BLOCK 22.	MARKERS: 243 244 245
	Multiallelic Dprime: 0.435
BLOCK 23.	MARKERS: 248 249
	Multiallelic Dprime: 0.357
BLOCK 24.	MARKERS: 259 260 261
	Multiallelic Dprime: 0.549
BLOCK 25.	MARKERS: 262 263
	Multiallelic Dprime: 0.825
BLOCK 26.	MARKERS: 296 298
	Multiallelic Dprime: 0.677
BLOCK 27.	MARKERS: 306 307 308
	Multiallelic Dprime: 1.000
BLOCK 28.	MARKERS: 309 310 311 312 313
	Multiallelic Dprime: 0.990
BLOCK 29.	MARKERS: 318 319 320
	Multiallelic Dprime: 0.929
BLOCK 30.	MARKERS: 342 343 344
	Multiallelic Dprime: 1.000
BLOCK 31.	MARKERS: 346 347
	Multiallelic Dprime: 0.875
BLOCK 32.	MARKERS: 348 349
	Multiallelic Dprime: 1.000
BLOCK 33.	MARKERS: 351 352 353
	Multiallelic Dprime: 0.982
BLOCK 34.	MARKERS: 357 358 359 360 361 362 363 364 366 367 368 369
	Multiallelic Dprime: 0.974
BLOCK 35.	MARKERS: 372 373
	Multiallelic Dprime: 0.974
BLOCK 36.	MARKERS: 377 378 379 380 381
	Multiallelic Dprime: 0.605
BLOCK 37.	MARKERS: 394 395
	Multiallelic Dprime: 0.990
BLOCK 38.	MARKERS: 396 397 398 399 400 401 402
	Multiallelic Dprime: 0.974
BLOCK 39.	MARKERS: 405 406 407
	Multiallelic Dprime: 0.848
BLOCK 40.	MARKERS: 410 411
	Multiallelic Dprime: 1.000
BLOCK 41.	MARKERS: 412 413
	Multiallelic Dprime: 1.000
BLOCK 42.	MARKERS: 416 417 418
	Multiallelic Dprime: 1.000
BLOCK 43.	MARKERS: 420 421
	Multiallelic Dprime: 0.389
BLOCK 44.	MARKERS: 422 423 424
	Multiallelic Dprime: 0.772
BLOCK 45.	MARKERS: 425 426 427
	Multiallelic Dprime: 1.000
BLOCK 46.	MARKERS: 431 432
	Multiallelic Dprime: 1.000
BLOCK 47.	MARKERS: 434 435
	Multiallelic Dprime: 0.790
BLOCK 48.	MARKERS: 440 443
	Multiallelic Dprime: 0.824
BLOCK 49.	MARKERS: 455 456
	Multiallelic Dprime: 0.261
BLOCK 50.	MARKERS: 464 465 466
	Multiallelic Dprime: 0.781
BLOCK 51.	MARKERS: 469 470
	Multiallelic Dprime: 0.768
BLOCK 52.	MARKERS: 474 475 477
	Multiallelic Dprime: 0.984
BLOCK 53.	MARKERS: 482 483 484 485 486 488 489 490 491 492 494 497 498 499
	Multiallelic Dprime: 0.938
BLOCK 54.	MARKERS: 502 503
	Multiallelic Dprime: 0.921
BLOCK 55.	MARKERS: 509 511 512 513
	Multiallelic Dprime: 0.889
BLOCK 56.	MARKERS: 528 531 532
	Multiallelic Dprime: 0.932
BLOCK 57.	MARKERS: 533 535 536
	Multiallelic Dprime: 0.835
BLOCK 58.	MARKERS: 538 539 541 542 543 545
	Multiallelic Dprime: 0.945
BLOCK 59.	MARKERS: 547 548 549
	Multiallelic Dprime: 0.951
BLOCK 60.	MARKERS: 551 553
	Multiallelic Dprime: 1.000
BLOCK 61.	MARKERS: 555 556 558 559 560 562 563 564 566 568 569 570 571
	Multiallelic Dprime: 1.000
BLOCK 62.	MARKERS: 574 575 576 577 578 580 581 582
	Multiallelic Dprime: 0.971
BLOCK 63.	MARKERS: 583 584 585 586 587 588 589 590 591 592 593 594 595 597 598 599 601 604
	Multiallelic Dprime: 0.829
BLOCK 64.	MARKERS: 606 607
	Multiallelic Dprime: 0.684
BLOCK 65.	MARKERS: 610 611 612 613 614 615 616
	Multiallelic Dprime: 1.000
BLOCK 66.	MARKERS: 619 620 621 622 624 625 626 628 629 630
	Multiallelic Dprime: 0.983
BLOCK 67.	MARKERS: 632 633
	Multiallelic Dprime: 0.930
BLOCK 68.	MARKERS: 637 640 644
	Multiallelic Dprime: 0.922
BLOCK 69.	MARKERS: 648 649
	Multiallelic Dprime: 1.000
BLOCK 70.	MARKERS: 651 652 653 654
	Multiallelic Dprime: 0.916
BLOCK 71.	MARKERS: 660 661 662 663 664
	Multiallelic Dprime: 0.979
BLOCK 72.	MARKERS: 669 670 671 673 674 675 677 679 680 682 683 685 687 688 689 690 693
	Multiallelic Dprime: 1.000
BLOCK 73.	MARKERS: 695 696 697 698 699 700
	Multiallelic Dprime: 0.940
BLOCK 74.	MARKERS: 708 709 710 711 712 713 714 715 716 718
	Multiallelic Dprime: 0.948
BLOCK 75.	MARKERS: 720 721 722 723
	Multiallelic Dprime: 0.991
BLOCK 76.	MARKERS: 725 726 727 728 729 730 731 732 733 735 736 737 738 739 740 741 742 743
	Multiallelic Dprime: 0.995

## Sheet: Sheet2
BLOCK 1.	1	2	3	4	5	6	7	8	9	10
BLOCK 2.	16	17	18	19	20	21
BLOCK 3.	27	28
BLOCK 4.	32	33
BLOCK 5.	48	49
BLOCK 6.	52	53
BLOCK 7.	67	69	70
BLOCK 8.	84	85
BLOCK 9.	106	107	108
BLOCK 10.	120	121	122	123	124	126	127	128	129	130	131	133	135
BLOCK 11.	136	137
BLOCK 12.	165	166
BLOCK 13.	173	174	175	176	177
BLOCK 14.	178	179	180	181
BLOCK 15.	183	184
BLOCK 16.	189	190	191	194
BLOCK 17.	195	196	197	198	199	200	201	202	203	204	207	208	211
BLOCK 18.	219	223	224
BLOCK 19.	226	227	228	229	231	232	233
BLOCK 20.	237	238
BLOCK 21.	239	240	241	242
BLOCK 22.	243	244	245
BLOCK 23.	248	249
BLOCK 24.	259	260	261
BLOCK 25.	262	263
BLOCK 26.	296	298
BLOCK 27.	306	307	308
BLOCK 28.	309	310	311	312	313
BLOCK 29.	318	319	320
BLOCK 30.	342	343	344
BLOCK 31.	346	347
BLOCK 32.	348	349
BLOCK 33.	351	352	353
BLOCK 34.	357	358	359	360	361	362	363	364	366	367	368	369
BLOCK 35.	372	373
BLOCK 36.	377	378	379	380	381
BLOCK 37.	394	395
BLOCK 38.	396	397	398	399	400	401	402
BLOCK 39.	405	406	407
BLOCK 40.	410	411
BLOCK 41.	412	413
BLOCK 42.	416	417	418
BLOCK 43.	420	421
BLOCK 44.	422	423	424
BLOCK 45.	425	426	427
BLOCK 46.	431	432
BLOCK 47.	434	435
BLOCK 48.	440	443
BLOCK 49.	455	456
BLOCK 50.	464	465	466
BLOCK 51.	469	470
BLOCK 52.	474	475	477
BLOCK 53.	482	483	484	485	486	488	489	490	491	492	494	497	498	499
BLOCK 54.	502	503
BLOCK 55.	509	511	512	513
BLOCK 56.	528	531	532
BLOCK 57.	533	535	536
BLOCK 58.	538	539	541	542	543	545
BLOCK 59.	547	548	549
BLOCK 60.	551	553
BLOCK 61.	555	556	558	559	560	562	563	564	566	568	569	570	571
BLOCK 62.	574	575	576	577	578	580	581	582
BLOCK 63.	583	584	585	586	587	588	589	590	591	592	593	594	595	597	598	599	601	604
BLOCK 64.	606	607
BLOCK 65.	610	611	612	613	614	615	616
BLOCK 66.	619	620	621	622	624	625	626	628	629	630
BLOCK 67.	632	633
BLOCK 68.	637	640	644
BLOCK 69.	648	649
BLOCK 70.	651	652	653	654
BLOCK 71.	660	661	662	663	664
BLOCK 72.	669	670	671	673	674	675	677	679	680	682	683	685	687	688	689	690	693
BLOCK 73.	695	696	697	698	699	700
BLOCK 74.	708	709	710	711	712	713	714	715	716	718
BLOCK 75.	720	721	722	723
BLOCK 76.	725	726	727	728	729	730	731	732	733	735	736	737	738	739	740	741	742	743

## Sheet: Sheet3
S2 Table. Detailed messages of 76 small scale blocks clustered from 744 SNPs from 1.60 to 2.40 Mb in GGA28.
BLOCK NO	SNP	Pos	Siga	Size(bp)	Multiallelic Dprime
BLOCK 1	rs315310653	1600150		9379	0.971
	rs16211143	1601495
	rs16211139	1602011	*
	rs316218215	1602434
	rs315632366	1604245
	rs15248895	1607396
	rs317893260	1607565
	rs314636734	1608649
	rs317626002	1609486
	rs315943884	1609529
BLOCK 2.	rs314550587	1615475		3840	0.769
	rs317101435	1617791
	rs314616667	1617844
	rs16211112	1618822
	rs313646856	1618921
	rs312307881	1619315
BLOCK 3.	rs16211108	1622334		499	0.759
	rs14306411	1622833
BLOCK 4.	rs14306409	1624596		345	1
	rs15248837	1624941
BLOCK 5.	rs316782836	1634915		354	1
	rs314776248	1635269
BLOCK 6.	rs312917584	1636637		400	0.568
	rs16211094	1637037
BLOCK 7.	rs312872237	1649600		2571	0.609
	rs316805142	1650433
	rs313066315	1650958
	rs317299750	1652171
BLOCK 8.	rs313814194	1660745		453	1
	rs317622446	1661198
BLOCK 9.	rs312341679	1681422		2062	1
	rs316208482	1683444
	rs314855812	1683484
BLOCK 10.	rs316520952	1690623		9648	1
	rs316826220	1691351
	rs314002744	1692120
	rs14306355	1692571
	rs16211012	1692857
	rs317190952	1693009
	rs14306352	1693176
	rs14306348	1694459
	rs318082275	1695109
	rs315908876	1697245
	rs317933967	1698635
	rs317852868	1698742
	rs314438635	1698891
	rs312885364	1699127
	rs315788897	1699155	*
	rs314777707	1700271
BLOCK 11.	rs314314603	1700686		115	0.55
	rs317740577	1700801
BLOCK 12.	rs316349274	1734729		460	0.921
	rs16210975	1735189
BLOCK 13.	rs15248484	1746670		8351	0.906
	rs316907030	1749175
	rs314578725	1752298
	rs317337799	1754154
	rs315220582	1755021
BLOCK 14.	rs15248432	1755596		5191	0.868
	rs315940481	1756850
	rs318051847	1759129
	rs318075031	1760787
BLOCK 15.	rs16210958	1762488		2077	1
	rs16210948	1764565
BLOCK 16.	rs318100001	1767187		2774	0.953
	rs317252222	1767411
	rs16210936	1769961
BLOCK 17.	rs315674257	1771695		8597	0.987
	rs318139411	1773010
	rs14306291	1773556
	rs315768321	1773996
	rs316302222	1774155
	rs16210928	1774333
	rs313333570	1775780
	rs15248353	1775977
	rs14306280	1777108
	rs317535460	1777231
	rs316657959	1777808
	rs16210916	1779049
	rs313412354	1779348
	rs314748510	1780292
BLOCK 18.	rs13663717	1792473		515	0.934
	rs317806538	1792988
BLOCK 19.	rs313233227	1793787		5083	0.897
	rs314587705	1794471
	rs316903771	1794596
	rs315026403	1795363
	rs14306260	1795804
	rs312315721	1796136
	rs15248276	1797299
	rs312647161	1798870
BLOCK 20.	rs314975757	1801288		505	0.804
	rs313137591	1801793
BLOCK 21.	rs16210893	1802523		2213	0.86
	rs315186497	1803214
	rs316172067	1803625
	rs315969693	1804736
BLOCK 22.	rs313919014	1806010		253	0.435
	rs14306245	1806170
	rs14306244	1806263
BLOCK 23.	rs14306232	1811098		670	0.357
	rs317609954	1811768
BLOCK 24.	rs16210890	1819415		1494	0.549
	rs16210888	1819514
	rs317040876	1820909
BLOCK 25.	rs313546158	1821319		283	0.825
	rs317378780	1821602
BLOCK 26.	rs16210862	1851536		1943	0.677
	rs312689134	1853386
	rs314600612	1853479
BLOCK 27.	rs313434565	1864575		853	1
	rs313625334	1865297
	rs317621286	1865428
BLOCK 28.	rs314051428	1865569		3279	0.99
	rs313748081	1866352
	rs15246476	1868572
	rs317372624	1868817
	rs313706329	1868848
BLOCK 29.	rs315642155	1875195		908	0.929
	rs313620904	1875465
	rs14305648	1876103
BLOCK 30.	rs314303675	1897235		1531	1
	rs14305674	1897970
	rs316226636	1898766
BLOCK 31.	rs315675468	1899444		2491	0.875
	rs16210121	1901935
BLOCK 32.	rs312792683	1902690		536	1
	rs314404272	1903226
BLOCK 33.	rs317955988	1903916		586	0.982
	rs316442387	1903945
	rs314646428	1904502
BLOCK 34.	rs314250813	1910902		12796	0.974
	rs318149323	1911777
	rs316249162	1911817
	rs314829806	1912351
	rs314625422	1914471
	rs314079175	1916510
	rs313182281	1917497
	rs313285574	1920181
	rs313608400	1921039
	rs313547752	1921267
	rs314439021	1922953
	rs313955166	1923063
	rs315731456	1923698
BLOCK 35.	rs316256488	1927418		887	0.974
	rs313158220	1928305
BLOCK 36.	rs313778546	1932286		1485	0.605
	rs317546744	1932864
	rs316612730	1933194
	rs10725711	1933552
	rs314996946	1933771
BLOCK 37.	rs315185371	1952923		1321	0.99
	rs14305721	1954244
BLOCK 38.	rs14305724	1954812		8575	0.974
	rs316426050	1958153
	rs317535553	1958526
	rs312624953	1960208
	rs314558150	1961565
	rs316957526	1962597
	rs312297279	1963387
BLOCK 39.	rs317063989	1965640		3490	0.848
	rs312681616	1967763
	rs317937852	1969130
BLOCK 40.	rs15246709	1976174		583	1
	rs315491435	1976757
BLOCK 41.	rs316906645	1978667		1604	1
	rs316352365	1980271
BLOCK 42.	rs313040269	1985086		2146	1
	rs16210210	1986368
	rs14305734	1987232
BLOCK 43.	rs315370388	1988520		538	0.789
	rs14305738	1989058
BLOCK 44.	rs312802216	1989786		824	0.772
	rs315422817	1990543
	rs314330209	1990610	*
BLOCK 45.	rs317866134	1991892		1088	1
	rs316986555	1992445
	rs317018520	1992980
BLOCK 46.	rs314475313	1997342		656	1
	rs318061615	1997998
BLOCK 47.	rs14305744	1998422		852	0.79
	rs313932408	1999274
BLOCK 48.	rs13545925	2003995		3139	0.824
	rs317292277	2006185
	rs314769920	2006315
	rs14305752	2007134
BLOCK 49.	rs317996619	2017247		38	0.761
	rs317962183	2017285
BLOCK 50.	rs14305769	2025768		439	0.781
	rs317188229	2026032
	rs16210227	2026207
BLOCK 51.	rs314518005	2029572		5923	0.768
	rs313628007	2035495
BLOCK 52.	rs315493166	2039112		2869	0.984
	rs314495534	2039209
	rs313161473	2040152
	rs313173750	2041981
BLOCK 53.	rs313878946	2044175		15663	0.938
	rs16210278	2045772
	rs16210282	2046075
	rs313113348	2046455
	rs316311936	2047562
	rs313092160	2048075
	rs16210297	2048908
	rs313674194	2051797
	rs317448900	2051817
	rs317866076	2053096
	rs314251183	2053835
	rs317170079	2054854
	rs317299831	2055506
	rs317047003	2056337
	rs313705314	2056644
	rs314432437	2057906
	rs312960524	2058094
	rs13545962	2059838
BLOCK 54.	rs312966220	2062786		476	0.921
	rs313294444	2063262
BLOCK 55.	rs312788220	2073966		3895	0.889
	rs313864491	2076084
	rs313832342	2077861
BLOCK 56.	rs16210330	2125765		471	0.932
	rs314816621	2126236
BLOCK 57.	rs15247047	2126341		6649	0.835
	rs16210333	2126963
	rs314688122	2130690
	rs317213703	2132990
BLOCK 58.	rs315731755	2134506		7990	0.945
	rs14305808	2135706
	rs314326960	2135898
	rs317896193	2139650
	rs317955117	2139848
	rs315120665	2140436
	rs314333592	2141738
	rs316920927	2142496
BLOCK 59.	rs312758117	2144121		3646	0.951
	rs14305811	2146877
	rs315541624	2147767
BLOCK 60.	rs317757321	2150987		2743	1
	rs316442105	2152100
	rs315162441	2153730
BLOCK 61.	rs317048205	2155663		28870	1
	rs316962077	2157173
	rs318099911	2163700	*
	rs313486837	2163917
	rs314053868	2164321
	rs318143492	2164830
	rs315997182	2165162
	rs318099121	2174949
	rs16210378	2178402
	rs313885005	2179481
	rs14305824	2179908	*
	rs314533205	2180801
	rs316210982	2181428
	rs316781150	2181951
	rs315525348	2184169
	rs14305835	2184260
	rs14305839	2184533
BLOCK 62.	rs314106743	2185608		6395	0.971
	rs314521866	2186101
	rs14305848	2186749
	rs312265033	2187169
	rs318166710	2187641
	rs313730588	2189755
	rs316491650	2190751
	rs317312672	2191179
	rs313748520	2192003
BLOCK 63.	rs315719913	2193600		12063	0.829
	rs14305856	2195008
	rs16210388	2195209
	rs313409552	2196865
	rs315866920	2197999
	rs15247159	2198212
	rs317063373	2198932
	rs312784850	2199587
	rs317190118	2199973
	rs316441271	2200223
	rs312403836	2200451
	rs317805433	2200767
	rs316734825	2200922
	rs315952312	2202570
	rs314090978	2202787
	rs316443635	2203663
	rs314293511	2203894
	rs312435469	2205663
BLOCK 64.	rs16210428	2217335		886	0.784
	rs316330724	2218221
BLOCK 65.	rs316132781	2220591		4334	1
	rs317013513	2221451
	rs14305864	2222712
	rs16210429	2222955
	rs313468586	2223451
	rs13546008	2223593
	rs318052518	2224925
BLOCK 66.	rs315024006	2227846		24310	0.983
	rs315439216	2227881
	rs15247272	2227933
	rs312461183	2228740
	rs314625273	2230957	*
	rs313560880	2234257
	rs312620068	2234903
	rs312298359	2235729
	rs316256078	2236422
	rs315772305	2242048
	rs315465693	2244428
	rs318000858	2252156
BLOCK 67.	rs14305876	2259636		1028	0.93
	rs316311947	2260664
BLOCK 68.	rs313023162	2268603		868	0.922
	rs314242453	2269135
	rs14305889	2269471
BLOCK 69.	rs313009394	2276616		481	1
	rs15247375	2277097
BLOCK 70.	rs14305910	2280144		4424	0.916
	rs317321385	2280534
	rs15247417	2282599
	rs315237748	2284568
BLOCK 71.	rs13546035	2292452		4657	0.979
	rs314040420	2292464
	rs15247443	2293703
	rs315948540	2296960
	rs314488033	2297109
BLOCK 72.	rs316833667	2304614		22159	1
	rs316190305	2307248
	rs315524418	2308151
	rs315973958	2308710
	rs315734869	2310047
	rs316328810	2311119
	rs315025326	2311775
	rs318059242	2314336
	rs313967083	2315852
	rs317322158	2316032
	rs316485971	2317176
	rs316816651	2317598
	rs316234618	2317967
	rs312473994	2318166
	rs313896226	2318373
	rs315526880	2320330
	rs14305936	2320499
	rs316615580	2320624
	rs314417684	2324977
	rs312452890	2326156
	rs314924950	2326314
	rs316769845	2326773
BLOCK 73.	rs312587681	2335214	*	10073	0.94
	rs315548476	2336857
	rs313773361	2340041
	rs315618292	2341048
	rs316444293	2342019	*
	rs317956782	2345287
BLOCK 74.	rs312514084	2368990		6066	0.948
	rs312979943	2369034
	rs312661203	2371325
	rs315692519	2371371
	rs316099434	2371668
	rs315182263	2373027
	rs15247579	2373106
	rs317046250	2373837
	rs317166378	2375056
BLOCK 75.	rs315171255	2383744		1205	0.991
	rs313913562	2383774
	rs314621676	2384159
	rs316064917	2384949
BLOCK 76.	rs315352256	2386190		10779	0.995
	rs313820931	2388192
	rs317799143	2388361
	rs316945505	2388737
	rs314615259	2388849
	rs313501335	2389540
	rs317582929	2390385
	rs16210526	2390511
	rs313748672	2391276
	rs315174115	2391465
	rs313136262	2391682
	rs315190940	2393823
	rs318203870	2394012
	rs312810408	2394493
	rs13546042	2394650
	rs15247601	2394715
	rs313112894	2396442
	rs317585423	2396757
	rs14305987	2396969
a "*" means the genome-wide significant SNPs in GGA28 associated with ovary weight.

## Sheet: Sheet4
Multiallelic	Dprime:		1
Multiallelic	Dprime:		0.568
Multiallelic	Dprime:		0.609
Multiallelic	Dprime:		1
Multiallelic	Dprime:		1
Multiallelic	Dprime:		1
Multiallelic	Dprime:		0.55
Multiallelic	Dprime:		0.921
Multiallelic	Dprime:		0.906
Multiallelic	Dprime:		0.868
Multiallelic	Dprime:		1
Multiallelic	Dprime:		0.953
Multiallelic	Dprime:		0.987
Multiallelic	Dprime:		0.934
Multiallelic	Dprime:		0.897
Multiallelic	Dprime:		0.804
Multiallelic	Dprime:		0.86
Multiallelic	Dprime:		0.435
Multiallelic	Dprime:		0.357
Multiallelic	Dprime:		0.549
Multiallelic	Dprime:		0.825
Multiallelic	Dprime:		0.677
Multiallelic	Dprime:		1
Multiallelic	Dprime:		0.99
Multiallelic	Dprime:		0.929
Multiallelic	Dprime:		1
Multiallelic	Dprime:		0.875
Multiallelic	Dprime:		1
Multiallelic	Dprime:		0.982
Multiallelic	Dprime:		0.974
Multiallelic	Dprime:		0.974
Multiallelic	Dprime:		0.605
Multiallelic	Dprime:		0.99
Multiallelic	Dprime:		0.974
Multiallelic	Dprime:		0.848
Multiallelic	Dprime:		1
Multiallelic	Dprime:		1
Multiallelic	Dprime:		1
Multiallelic	Dprime:		0.389
Multiallelic	Dprime:		0.772
Multiallelic	Dprime:		1
Multiallelic	Dprime:		1
Multiallelic	Dprime:		0.79
Multiallelic	Dprime:		0.824
Multiallelic	Dprime:		0.261
Multiallelic	Dprime:		0.781
Multiallelic	Dprime:		0.768
Multiallelic	Dprime:		0.984
Multiallelic	Dprime:		0.938
Multiallelic	Dprime:		0.921
Multiallelic	Dprime:		0.889
Multiallelic	Dprime:		0.932
Multiallelic	Dprime:		0.835
Multiallelic	Dprime:		0.945
Multiallelic	Dprime:		0.951
Multiallelic	Dprime:		1
Multiallelic	Dprime:		1
Multiallelic	Dprime:		0.971
Multiallelic	Dprime:		0.829
Multiallelic	Dprime:		0.684
Multiallelic	Dprime:		1
Multiallelic	Dprime:		0.983
Multiallelic	Dprime:		0.93
Multiallelic	Dprime:		0.922
Multiallelic	Dprime:		1
Multiallelic	Dprime:		0.916
Multiallelic	Dprime:		0.979
Multiallelic	Dprime:		1
Multiallelic	Dprime:		0.94
Multiallelic	Dprime:		0.948
Multiallelic	Dprime:		0.991
Multiallelic	Dprime:		0.995
